# Supplementary material for: RDAClone: Deciphering Tumor Heterozygosity through Single-Cell Genomics Data Analysis with Robust Deep Autoencoder
Source: Genes (Basel). 2021 Nov 23;12(12):1847. doi: 10.3390/genes12121847 (PMC8701080; doi:10.3390/genes12121847)
Supplement: Supplementary file 1 [file genes-12-01847-s001.zip]

Archive with 2 entries (1 files):
- supplementary/
- supplementary/SI.pdf
